# Supplementary material for: Non-vectorial integration of intersectional short-pulse stimulation enables enhanced deep brain modulation and effective seizure control
Source: Commun Med (Lond). 2026 Apr 21;6:353. doi: 10.1038/s43856-026-01595-6 (PMC13287739; doi:10.1038/s43856-026-01595-6)
Supplement: Supplementary file 3 — Supplementary Data 1 [file 43856_2026_1595_MOESM3_ESM.xlsx]

## Sheet: Sheet1
Figure	Panel	Subpanel	Data	Measure	Central tendency		Dispersion		N	Statistical test
					Type	Value	Type	Value		Type	p-value
2	F			R	Median	0.8791	IQR	0.079	94 correlation values, each with 2016 - 3160 data points	Pearson's linear correlation	˂ 0.001
				Regression quotient	Mean	1.48	SD	0.42	94 correlation values, each with 2016 - 3160 data points	Pearson's linear correlation
	I			R	Value	0.9973			46 ISP Slot pairs		˂ 0.001
3	H	ISP	Mes		Mean	184	SD	7.07	2x10 repeats in two model neurons for each condition
			Thal		Mean	274.5	SD	23.3
			O1		Mean	187	SD	12.73
			P7		Mean	169.5	SD	24.75
			Cz		Mean	430	SD	7.07
		Scalar	Mes		Mean	148	SD	16.97
			Thal		Mean	270.5	SD	10.6
			O1		Mean	200.5	SD	24.75
			P7		Mean	159.5	SD	2.12
			Cz		Mean	430	SD	4.95
		Vectorial	Mes		Mean	449.5	SD	51.62
			Thal		Mean	828	SD	32.53
			O1		Mean	236	SD	28.28
			P7		Mean	239	SD	4.24
			Cz		Mean	686	SD	8.49
				R	Value	0.98			10 value pairs between ISP vs scalar	Pearson's linear correlation	˂ 0.001
				R	Value	0.71			10 value pairs between ISP vs vectorial	Pearson's linear correlation	˂ 0.001
	I	ISP	Mes		Norm	1.09
			Thal		Norm	1.62
			O1		Norm	1.1
			Cz		Norm	2.54
		Scalar	Mes		Norm	0.928
			Thal		Norm	1.7
			O1		Norm	1.26
			Cz		Norm	2.56
		Vectorial	Mes		Norm	1.88
			Thal		Norm	3.46
			O1		Norm	0.98
			Cz		Norm	2.87
4	E		Anodal		Mean	3.79	SD	2.94	144
			Cathodal		Mean	2.58	SD	2.21	144
			Difference		Mean	1.21	SD	0.73	144
									144 value pairs between Anodal and Cathodal	Paired t-test	˂ 0.001
6	B	Sham	1		Mean	100	SD	14.0466	7
			2		Mean	100	SD	33.2053	6
			3		Mean	100	SD	24.0282	27
			4		Mean	100	SD	20.9375	10
			5		Mean	100	SD	13.049	25
			6		Mean	100	SD	11.439	35
			7		Mean	100	SD	8.45573	26
			8		Mean	100	SD	11.4359	30
			All		Mean	100	SD	15.525	166
		Diffuse	1		Mean	87.4397	SD	12.9673	12	Paired t-test against Sham, with Bonferroni correction	0.773851
			2		Mean	93.4965	SD	19.5377	6		6.87978
			3		Mean	75.8471	SD	10.2495	18		0.00373256
			4		Mean	84.5206	SD	18.2202	8		1.30596
			5		Mean	87.9246	SD	11.0441	36		0.00376378
			6		Mean	82.8597	SD	9.89315	40		˂ 0.001
			7		Mean	91.9208	SD	8.0835	35		0.00505862
			8		Mean	79.815	SD	8.09791	37		˂ 0.001
			All		Mean	84.9048	SD	11.6024	192		˂ 0.001
		ISP	1		Mean	61.2961	SD	6.80206	10		˂ 0.001
			2		Mean	61.9636	SD	17.164	8		0.207351
			3		Mean	58.3677	SD	11.639	36		˂ 0.001
			4		Mean	56.4219	SD	11.587	14		˂ 0.001
			5		Mean	54.6188	SD	6.8544	45		˂ 0.001
			6		Mean	50.8155	SD	8.6521	20		˂ 0.001
			7		Mean	48.8345	SD	5.80418	20		˂ 0.001
			8		Mean	53.9964	SD	6.01199	21		˂ 0.001
			All		Mean	55.0838	SD	9.6696	174		˂ 0.001
	C	Sham	1		Mean	100	SD	18.6566	7
			2		Mean	100	SD	27.6675	6
			3		Mean	100	SD	28.767	27
			4		Mean	100	SD	22.1577	10
			5		Mean	100	SD	10.9574	25
			6		Mean	100	SD	20.7687	35
			7		Mean	100	SD	16.3211	26
			8		Mean	100	SD	16.8432	30
			All		Mean	100	SD	19.7383	166
		Diffuse	1		Mean	97.3581	SD	13.2554	12	Paired t-test against Sham, with Bonferroni correction	7.22412
			2		Mean	111.879	SD	26.3835	6		5.56979
			3		Mean	82.7792	SD	14.9212	18		0.390249
			4		Mean	88.2119	SD	21.644	8		3.56085
			5		Mean	96.1563	SD	11.8709	36		2.86346
			6		Mean	91.6719	SD	17.7583	40		0.977813
			7		Mean	80.9658	SD	10.0234	35		˂ 0.001
			8		Mean	82.4962	SD	11.7717	37		˂ 0.001
			All		Mean	88.8019	SD	15.9744	192		˂ 0.001
		ISP	1		Mean	72.4968	SD	10.7623	10		0.0260573
			2		Mean	92.9109	SD	23.8644	8		6.77947
			3		Mean	69.6137	SD	10.4621	36		˂ 0.001
			4		Mean	72.2341	SD	7.76499	14		0.00449743
			5		Mean	68.2677	SD	6.79678	45		˂ 0.001
			6		Mean	71.3849	SD	12.761	20		˂ 0.001
			7		Mean	61.5169	SD	5.88821	20		˂ 0.001
			8		Mean	65.2593	SD	7.28485	21		˂ 0.001
			All		Mean	69.4606	SD	11.4955	174		5.81955e-48
	D	Sham	1		Value	100			7
			2		Value	100			6
			3		Value	100			27
			4		Value	100			10
			5		Value	100			25
			6		Value	100			35
			7		Value	100			26
			8		Value	100			30
			All		Mean	100	SD	0	166
		Diffuse	1		Value	100			12
			2		Value	100			6
			3		Value	100			18
			4		Value	100			8
			5		Value	100			36
			6		Value	100			40
			7		Value	100			35
			8		Value	100			37
			All		Mean	100	SD	0	192	Paired t-test against Sham, with Bonferroni correction	1
		ISP	1		Value	10			10
			2		Value	12.5			8
			3		Value	13.8889			36
			4		Value	0			14
			5		Value	0			45
			6		Value	15			20
			7		Value	10			20
			8		Value	4.7619			21
			All		Mean	7.47126	SD	5.97	174	Paired t-test against Sham, with Bonferroni correction	˂ 0.001
	E	Hippocampal	Sham		Mean	100	SD	15.4166	48
			0.5		Mean	95.4602	SD	8.13355	39	Paired t-test against Sham, with Bonferroni correction
			1		Mean	86.4934	SD	11.8927	48
			5		Mean	60.9211	SD	8.99646	48
			15		Mean	44.6586	SD	4.35664	48
			80		Mean	47.9466	SD	8.59617	48
		Cortical	Sham		Mean	100	SD	13.2597	48
			0.5		Mean	86.7558	SD	9.62385	39	Paired t-test against Sham, with Bonferroni correction
			1		Mean	94.2234	SD	12.1608	48
			5		Mean	81.3363	SD	10.6657	48
			15		Mean	55.2355	SD	4.40726	48
			80		Mean	58.5874	SD	4.12653	48
		Generalization	Sham		Value	100			48
			0.5		Value	100			39
			1		Value	100			48
			5		Value	70.8333			48
			15		Value	0			48
			80		Value	2.08333			48
